# Supplementary material for: A homozygous stop-gain variant in ARHGAP42 is associated with childhood interstitial lung disease, systemic hypertension, and immunological findings
Source: PLoS Genet. 2021 Jul 7;17(7):e1009639. doi: 10.1371/journal.pgen.1009639 (PMC8289122; doi:10.1371/journal.pgen.1009639)
Supplement: S2 Table — (XLSX) [file pgen.1009639.s002.xlsx]

## Sheet: Sheet1
S2 Table. Primers sequences used for PCR amplification of human and mouse ARHGAP42 exons near variant region.
		Primers	Sequences
	Human	Pre-variant_F	AGCTCATTAAGGACGGCTCT
		Pre-variant_R	TTCCATCTTTTGCTGCACCT
		In-variant_F	TCGAAAAGAACAGATAGGTGCAG
		In-variant_R	GGCAAGTTCATATCCCTCATGG
		Post-variant_F	TGTTGAACCGCTTTTGTCATTTC
		Post-variant_R	CTGGGTGGTCTGTAGTCCTG
	Mouse	Exon 4-6_F	GGCGTAGACTGATTCAAAATGC
		Exon 4-6_R	TTCCTGGGCAAGTTCATATCC
