# Supplementary material for: A homozygous stop-gain variant in ARHGAP42 is associated with childhood interstitial lung disease, systemic hypertension, and immunological findings
Source: PLoS Genet. 2021 Jul 7;17(7):e1009639. doi: 10.1371/journal.pgen.1009639 (PMC8289122; doi:10.1371/journal.pgen.1009639)
Supplement: S3 Table — (XLSX) [file pgen.1009639.s003.xlsx]

## Sheet: Sheet1
S3 Table. Primers sequences used for quantitative real-time PCR amplification of human ARHGAP42 exons near variant region, and GUSB used as the reference gene for normalization.
	Primers	Sequences	Fragment size (bp)
	In-variant_F	TGCAGCAAAAGATGGAAAGAAGAAG	117
	In-variant_R	TCTGCCTCTTGTAAATGAGACTCC
	Post-variant_F	CTTGCCCAGGAATTTGCACC	109
	Post-variant_R	TCCTTTGCATCAACCGCTCT
	GUSB_F	AGAGTGGTGCTGAGGATTGG	80
	GUSB_R	CCCTCATGCTCTAGCGTGTC
