# Supplementary material for: A homozygous stop-gain variant in ARHGAP42 is associated with childhood interstitial lung disease, systemic hypertension, and immunological findings
Source: PLoS Genet. 2021 Jul 7;17(7):e1009639. doi: 10.1371/journal.pgen.1009639 (PMC8289122; doi:10.1371/journal.pgen.1009639)
Supplement: S4 Table — (XLSX) [file pgen.1009639.s004.xlsx]

## Sheet: Sheet1
S4 Table. Primers sequences used for mutagenesis of ARHGAP42 WT to ΔExon5, ΔBAR and ΔGAP by whole plasmid synthesis approach.
	Primers	Sequences
	ARHGAP42 ΔExon5_F	AAGAACAGATAGGTGCAGCAAAAGCAGATACACAAATTGAC
	ARHGAP42 ΔExon5_R	GTCAATTTGTGTATCTGCTTTTGCTGCACCTATCTGTTCTT
	ARHGAP42 ΔBAR_F	GGGCTGCCCACTCTGCCCAGCCAGTGGACGA
	ARHGAP42 ΔBAR_R	TCGTCCACTGGCTGGGCAGAGTGGGCAGCCC
	ARHGAP42 ΔGAP_F	GATGGGAAGGAACCGATTCATACTGCTCCAGACCCA
	ARHGAP42 ΔGAP_R	TGGGTCTGGAGCAGTATGAATCGGTTCCTTCCCATC
