# Supplementary material for: A homozygous stop-gain variant in ARHGAP42 is associated with childhood interstitial lung disease, systemic hypertension, and immunological findings
Source: PLoS Genet. 2021 Jul 7;17(7):e1009639. doi: 10.1371/journal.pgen.1009639 (PMC8289122; doi:10.1371/journal.pgen.1009639)
Supplement: S1 Data — (XLSX) [file pgen.1009639.s011.xlsx]

## Sheet: Sheet1
S1. Immune cell counts including total WBC, lymphocytes and neutrophils are shown by age in years.
	Age (y)	WBC	Lymphocytes	Neutrophils
	0.23	18050	9770	6770
	0.34	11880	7720	2780
	0.34*	15240*	4280*	10050*
	0.35*	13730*	3470*	9000*
	1.15	10000	6500	2600
	2.05	11000	8400	2000
	2.13	11520	7510	3060
	4.95	13170	5070	7190
	4.98*	12400*	3500*	6900*
	4.99*	13500*	6500*	6900*
	5.02*	16500*	5000*	9700*
	5.06*	17000*	7800*	9000*
	5.23	12700	3310	7400
	7.16	12440	5680	5580
