# Supplementary material for: A homozygous stop-gain variant in ARHGAP42 is associated with childhood interstitial lung disease, systemic hypertension, and immunological findings
Source: PLoS Genet. 2021 Jul 7;17(7):e1009639. doi: 10.1371/journal.pgen.1009639 (PMC8289122; doi:10.1371/journal.pgen.1009639)
Supplement: S2 Data — S2A. RNA-seq data from the LungMAP database showing ARHGAP42 expression patterns in human lung by time. S2B. RNA-seq data from the LungMAP database showing ARHGAP42 expression patterns in mouse lung by time. E: embryonic day; P: postnatal day. (XLSX) [file pgen.1009639.s012.xlsx]

## Sheet: S2A
S2A. RNA-seq data from the LungMAP database showing ARHGAP42 expression patterns in human lung by time.
	Neonate					Infant			Child
	1 day	1 day	1 day	5 days	24 days	2 Months	2 Months	7 Months	19 Months	20 months	20 months	20 months	21 months	3 Years	3 Years	4 Years	8 Years	9 Years	9 Years
	10.3936	10.0375	20.5864	7.3171	16.5205	5.25381	9.93832	7.06974	6.29857	7.67645	9.63177	13.81	11.0457	5.88687	7.8689	4.92617	8.82024	11.0689	11.7432
		Average	STD
	Neonate	12.971	5.42698
	Infant	7.42062	2.36188
	Child	8.97971	2.75989

## Sheet: S2B
S2B. RNA-seq data from the LungMAP database showing ARHGAP42 expression patterns in mouse lung by time. E: embryonic day; P: postnatal day.
	E16.5	E18.5	P0.5	P1	P2	P4	P7	P10	P13.5	P15	P19	P23	P28
	17.541	30.3874	24.3382	23.3963	20.2556	35.7077	48.8796	46.0635	34.6242	19.0713	20.5631	25.6353	21.7081
	22.4237	30.1285	32.9139	20.5632	32.7323	29.0467	42.8819	53.1033	33.6708	22.0712	18.8587	24.0108
					31.1938	28.2379
					23.2275	26.8781
