# Supplementary material for: A homozygous stop-gain variant in ARHGAP42 is associated with childhood interstitial lung disease, systemic hypertension, and immunological findings
Source: PLoS Genet. 2021 Jul 7;17(7):e1009639. doi: 10.1371/journal.pgen.1009639 (PMC8289122; doi:10.1371/journal.pgen.1009639)
Supplement: S3 Data — (XLSX) [file pgen.1009639.s013.xlsx]

## Sheet: Means + SD
S3. Quantitative real-time PCR analysis of the ARHGAP42 mRNA expression in the Epstein-Barr virus-transformed lymphoblastoid cell lines of the patient, parents and control using different primer pairs specific for exon 5 and after exon 5 regions.
	Exon 5				After exon 5
	Descriptive statistics				Descriptive statistics
	Group	Average	SD		Group	Average	SD
	Pt-001	0.0667504	0.0386232		Pt-001	1.9464	0.378967
	Mo-002	1.80717	0.449758		Mo-002	2.05757	0.163985
	Fa-003	0.829572	0.20471		Fa-003	1.93283	0.15503
	Control	1.02041	0.237616		Control	1.00438	0.117124

## Sheet: Individual replicates
Cycle threshold (CT) value of quantitative real-time PCR in the Epstein-Barr virus-transformed lymphoblastoid cell lines of the patient, parents and control.
	GUSB as reference gene		CT		ARHGAP42 exon 5		CT		After ARHGAP42 exon 5		CT
	Patient	repl. 1	23.9127		Patient	repl. 1	35.9787		Patient	repl. 1	32.2228
		repl. 2	23.8299			repl. 2	37.8088			repl. 2	31.7231
		repl. 3	23.9992			repl. 3	36.0137			repl. 3	31.854
	Mother	repl. 1	23.0797		Mother	repl. 1	30.6219		Mother	repl. 1	31.0985
		repl. 2	23.0952			repl. 2	30.7144			repl. 2	30.9994
		repl. 3	23.067			repl. 3	31.342			repl. 3	31.2226
	Father	repl. 1	23.7826		Father	repl. 1	32.6354		Father	repl. 1	31.2952
		repl. 2	23.6015			repl. 2	32.0834			repl. 2	31.4365
		repl. 3	23.8545			repl. 3	31.935			repl. 3	31.4729
	Control	repl. 1	23.572		Control	repl. 1	31.9394		Control	repl. 1	32.692
		repl. 2	23.6559			repl. 2	32.0691			repl. 2	32.7871
		repl. 3	23.7727			repl. 3	32.7878			repl. 3	32.6125
