# Supplementary material for: A homozygous stop-gain variant in ARHGAP42 is associated with childhood interstitial lung disease, systemic hypertension, and immunological findings
Source: PLoS Genet. 2021 Jul 7;17(7):e1009639. doi: 10.1371/journal.pgen.1009639 (PMC8289122; doi:10.1371/journal.pgen.1009639)
Supplement: S5 Data — (XLSX) [file pgen.1009639.s015.xlsx]

## Sheet: sheet1
S6. Quantitative analysis of membrane tubulation induced by ARHGAP42 variants.
		cells with membrane tubulations (relative)							% of cells with membrane tubulations
		repl. 1	repl. 1 %	repl. 2	repl. 2 %	repl.3	repl. 3 %		mean	SD
	GFP-ARHGAP42 WT	0.465517	46.5517	0.478261	47.8261	0.515625	51.5625		48.6468	2.60425
	GFP-ARHGAP42 ΔExon5	0.4	40	0.464286	46.4286	0.454545	45.4545		43.961	3.46476
	GFP-ARHGAP42 ΔBAR	0.025	2.5	0	0	0	0		0.833333	1.44338
	GFP-ARHGAP42 ΔGAP	0.666667	66.6667	0.681818	68.1818	0.659091	65.9091		66.9192	1.15722
